# Supplementary material for: Morphological Traits Evaluated with Random Forest Method Explains Natural Classification of Grapevine (Vitis vinifera L.) Cultivars
Source: Plants (Basel). 2022 Dec 8;11(24):3428. doi: 10.3390/plants11243428 (PMC9781146; doi:10.3390/plants11243428)
Supplement: Supplementary file 1 [file plants-11-03428-s001.zip]

Archive with 1 entries (1 files):
- plants-2031411-supplementary.pdf
